# Supplementary material for: A New SNP in Rice Gene Encoding Pyruvate Phosphate Dikinase (PPDK) Associated with Floury Endosperm
Source: Genes (Basel). 2020 Apr 24;11(4):465. doi: 10.3390/genes11040465 (PMC7230733; doi:10.3390/genes11040465)
Supplement: Supplementary file 1 [file genes-11-00465-s001.zip]

Archive with 1 entries (1 files):
- genes-764525-supplementary.xlsx
