# Supplementary material for: A New SNP in Rice Gene Encoding Pyruvate Phosphate Dikinase (PPDK) Associated with Floury Endosperm
Source: Genes (Basel). 2020 Apr 24;11(4):465. doi: 10.3390/genes11040465 (PMC7230733; doi:10.3390/genes11040465)
Supplement: Supplementary file 1 [file genes-11-00465-s001.zip › genes-764525-supplementary.xlsx]

## Sheet: Sheet1
Table S1. Primers used for sequencing the whole genome sequence of flo4-5 and qRT-PCR in this study.
Marker name	Type	Forward primer(5'-3')	Reverse primer(5'-3')
OsPPDKB-1	Sequencing	CAACAAGGCCATGAAGGA	GATATCACCAAGACAATGCTCG
OsPPDKB-2	Sequencing	GCTCTTCACTAGGAACCCAAG	CGTTGCATCTACACTAGAACAATC
OsPPDKB-3	Sequencing	CTAAGGTCAAGGCTACCTAGTTC	CAGCTAGCCTAGCAATTGG
ACT1	Real-time PCR	CCCTCCTGAAAGGAAGTACAGTGT	GTCCGAAGAATTAGAAGCATTTCC
qOsPPDKB	Real-time PCR	CATGCACTGTTCGAGGAGAA	GGGAAATGGCTCTCCCTTAG
qGBSSI	Real-time PCR	AACGTGGCTGCTCCTTGAA	TTGGCAATAAGCCACACACA
qGBSSII	Real-time PCR	GCTTGCTGGCTTGTTTAG	TGAAGTAGACGAGAGAAATGG
qAGPL1	Real-time PCR	GTTGATTCCACATGGCAGAGAA	GTTGCTGCTGCTACTTCACT
qAGPL2	Real-time PCR	AGTTCGATTCAAGACGGATAGC	CGACTTCCACAGGCAGCTTATT
qAGPL3	Real-time PCR	GGAGAACTGCTGGCTGAA	AATACGATGGTGATGCCTGAT
qAGPL4	Real-time PCR	TCCCTTCTGGTTTGTTGCATTTG	CCTCAGTTCCTAGCCTCATTCAT
qAGPS1	Real-time PCR	GTGCCACTTAAAGGCACCATT	CCCACATTTCAGACACGGTTT
qAGPS2a	Real-time PCR	ACTCCAAGAGCTCGCAGACC	GCCTGTAGTTGGCACCCAGA
qAGPS2b	Real-time PCR	AACAATCGAAGCGCGAGAAA	GCCTGTAGTTGGCACCCAGA
qSSI	Real-time PCR	GGGCCTTCATGGATCAACC	CCGCTTCAAGCATCCTCATC
qSSIIa	Real-time PCR	GCTTCCGGTTTGTGTGTTCA	CTTAATACTCCCTCAACTCCACCAT
qSSIIb	Real-time PCR	CGGAACTACAAGGAGAGCTGGA	GTGCCGCCGTCTCAGCAG
qSSIIc	Real-time PCR	CGTGGCCCATTAGATGACTT	CAGTAAGCAAACGGTCAGCA
qSSIIIa	Real-time PCR	GCCTGCCCTGGACTACATTG	GCAAACATATGTACACGGTTCTGG
qSSIIIb	Real-time PCR	ATTCCGCTCGCAAGAACTGA	CAACCGCAGGATAACGGAAA
qSSIVa	Real-time PCR	GGGAGCGGCTCAAACATAAA	CCGTGCACTGACTGCAAAAT
qSSIVb	Real-time PCR	ATGCAGGAAGCCGAGATGTT	ACGACAATGGGTGCCAAGAT
qBEI	Real-time PCR	TGGCCATGGAAGAGTTGGC	CAGAAGCAACTGCTCCACC
qBEIIa	Real-time PCR	GCCAATGCCAGGAAGATGA	GCGCAACATAGGATGGGTTT
qBEIIb	Real-time PCR	ATGCTAGAGTTTGACCGC	AGTGTGATGGATCCTGCC
qPUL	Real-time PCR	ACCTTTCTTCCATGCTGG	CAAAGGTCTGAAAGATGGG

## Sheet: Sheet2
Table S2. Primer sequences of CAPS markers that developed for fine mapping.
Marker name	Forward primer(5'-3')	Reverse primer(5'-3')	Restriction enzyme name	PCR product (bp)	Digestion in mutant type (bp)	Digestion in wild type (bp)
CAPS1	ACGGACATGGGTAGTGGTTAC	AGTAATGCGGTGCCAAAAG	ScaI	455	157+298	455
CAPS2	GGACGGAGGGAGTATGTG	CGATCACGACCAGGATAAG	SspI	374	289+85	374
CAPS3	CACACACACACTGACAGTTG	TCTCCCTCGCTATCACTG	BsrBI	674	342+332	674
CAPS4	ACGGGCACGGATAGTGACTAC	GTGAGTTTGTGACAGGTAAACGC	SacII	159	55+56+48	55+104
CAPS5	AGCTCCTTCTCAATCTTGG	CATCTCTTCCACCATCTCTC	StuI	360	115+245	360
CAPS6	TGAACCATGGTGAAGACTC	AGCTCAGGCCTTGTTAGG	DraI	446	162+284	446

## Sheet: Sheet3
Table S3. Compare the whole genome sequences of cyOsPPDKgene among Nipponbare, flo4-5 and its wild type Namil. InDel (Insertion or Deletion).
Location in OS05G0405000-02	Location in IRGSP 1.0	Nipponbare	Namil	flo4-5	Mutant type	flo4-5 genome region
370	19725978	C	C	T	SNP	Exon
381	19725967	C	T	T	SNP	Exon
461~462	19,725,887~19,725,886	CT	--	--	InDel(2bp)	Intron
708	19725640	G	T	T	SNP	Intron
773	19725575	T	G	G	SNP	Intron
1747	19724601	T	C	C	SNP	Intron
1819	19724529	G	C	C	SNP	Intron
1822	19724526	G	C	C	SNP	Intron
1825~1861	19,724,523~19,724,487	GGCGGCGGCGGCGGCGACGGCGGCGCGGAGGAGAGCGCCC	-	-	InDel(37bp)	Intron
1962	19724386	T	C	C	SNP	Intron
2313	19724035	A	G	G	SNP	Intron
3092	19723256	G	C	C	SNP	Intron
3171	19723177	-	A	A	InDel(1bp)	Intron
4666~4667	19721682	GT	--	--	InDel(2bp)	Intron
5105	19721243	-	T	T	SNP	Intron
6261	19720087	A	G	G	SNP	Intron
6497	19719851	G	A	A	SNP	Exon
7276-7277	19719072	--	TA	TA	InDel(2bp)	Intron
